# Supplementary material for: The Risk Factors and Screening Uptake for Prostate Cancer: A Scoping Review
Source: Healthcare (Basel). 2023 Oct 20;11(20):2780. doi: 10.3390/healthcare11202780 (PMC10606491; doi:10.3390/healthcare11202780)
Supplement: Supplementary file 1 [file healthcare-11-02780-s001.zip]

Archive with 2 entries (2 files):
- supplementary Files S1-S3.pdf
- supplementary Table S1.pdf
